# Supplementary material for: Diagnostic Performance of Ag-RDTs and NAAT for SARS-CoV2 Identification in Symptomatic Patients in Catalonia
Source: Viruses. 2021 May 14;13(5):908. doi: 10.3390/v13050908 (PMC8156224; doi:10.3390/v13050908)
Supplement: Supplementary file 1 [file viruses-13-00908-s001.zip]

Archive with 3 entries (2 files):
- viruses-1179488-supplementary/
- viruses-1179488-supplementary/Figure S1 V2.xlsx
- viruses-1179488-supplementary/Tables S1 V2.xlsx
