# Supplementary material for: Diagnostic Performance of Ag-RDTs and NAAT for SARS-CoV2 Identification in Symptomatic Patients in Catalonia
Source: Viruses. 2021 May 14;13(5):908. doi: 10.3390/v13050908 (PMC8156224; doi:10.3390/v13050908)
Supplement: Supplementary file 1 [file viruses-13-00908-s001.zip › viruses-1179488-supplementary/Figure S1 V2.xlsx]

## Sheet: Full1
	Figure S1: Capacity detection of Ag-RTDs and NAAT with respect to Symptom onset for age groups, hospitalized and exitus patients.
