# Supplementary material for: Diagnostic Performance of Ag-RDTs and NAAT for SARS-CoV2 Identification in Symptomatic Patients in Catalonia
Source: Viruses. 2021 May 14;13(5):908. doi: 10.3390/v13050908 (PMC8156224; doi:10.3390/v13050908)
Supplement: Supplementary file 1 [file viruses-13-00908-s001.zip › viruses-1179488-supplementary/Tables S1 V2.xlsx]

## Sheet: suplementarias
	Table S1: Total tests, positives tests, percentages of positivity and difference between Ag-RDTs and NAAT by symptoms onset, for age groups and hospitalized or exitus patients.
Ag-RDTs	Tests												Positives												Positivity rate
Days with respect to symptom onset	0-4	5-14	15-44	45-64	65-80	>80	Health workers	residents of nursing homes	Hospitalized	Exitus	Higher prevalence	Lower prevalence	0-4	5-14	15-44	45-64	65-80	>80	Health workers	residents of nursing homes	Hospitalized	Exitus	Higher prevalence	Lower prevalence	0-4	5-14	15-44	45-64	65-80	>80	Health workers	residents of nursing homes	Hospitalized	Exitus	Higher prevalence	Lower prevalence
-14	6	15	162	136	52	25	23	21	27	12	354	42			3	1	1	1			2		5	1	0	0	0.0185185	0.00735294	0.0192308	0.04	0	0	0.0740741	0	0.0141243	0.0238095
-13	8	12	174	122	47	21	16	21	22	11	332	52			1	2				2	1		3		0	0	0.00574713	0.0163934	0	0	0	0.0952381	0.0454545	0	0.00903614	0
-12	5	28	180	149	52	31	20	27	35	19	375	70		1	3	4	4	2		1	4	1	9	5	0	0.0357143	0.0166667	0.0268456	0.0769231	0.0645161	0	0.037037	0.114286	0.0526316	0.024	0.0714286
-11	7	33	195	180	67	56	20	18	55	13	461	77		1	1	2	3	2	1	2	3	1	8	1	0	0.030303	0.00512821	0.0111111	0.0447761	0.0357143	0.05	0.111111	0.0545455	0.0769231	0.0173536	0.012987
-10	7	32	229	195	90	49	17	23	65	20	514	88		1	3	8	2	3	1		7		16	1	0	0.03125	0.0131004	0.0410256	0.0222222	0.0612245	0.0588235	0	0.107692	0	0.0311284	0.0113636
-9	8	41	262	234	78	43	19	23	40	19	560	106			8	7	3	5			8	2	18	5	0	0	0.0305344	0.0299145	0.0384615	0.116279	0	0	0.2	0.105263	0.0321429	0.0471698
-8	12	54	350	296	80	60	30	37	42	23	717	135	1	2	3	7	4	6	1	4	5	3	18	5	0.0833333	0.037037	0.00857143	0.0236486	0.05	0.1	0.0333333	0.108108	0.119048	0.130435	0.0251046	0.037037
-7	24	94	455	380	140	70	29	24	73	33	974	189	1	3	15	14	11	9	2	3	16	6	45	8	0.0416667	0.0319149	0.032967	0.0368421	0.0785714	0.128571	0.0689655	0.125	0.219178	0.181818	0.0462012	0.042328
-6	25	85	569	442	131	74	27	41	68	25	1109	217	1	3	11	16	15	5		6	15	4	45	6	0.04	0.0352941	0.0193322	0.0361991	0.114504	0.0675676	0	0.146341	0.220588	0.16	0.0405771	0.0276498
-5	26	127	675	533	148	115	18	61	94	30	1399	225	2	2	27	30	12	13	1	2	26	3	71	15	0.0769231	0.015748	0.04	0.0562852	0.0810811	0.113043	0.0555556	0.0327869	0.276596	0.1	0.0507505	0.0666667
-4	48	125	814	597	206	94	41	46	93	26	1616	268	2	7	48	51	20	13	2	3	20	2	125	16	0.0416667	0.056	0.0589681	0.0854271	0.0970874	0.138298	0.0487805	0.0652174	0.215054	0.0769231	0.0773515	0.0597015
-3	51	166	1088	842	243	148	45	65	120	46	2174	364	4	18	88	80	32	31	5	10	21	7	216	37	0.0784314	0.108434	0.0808824	0.0950119	0.131687	0.209459	0.111111	0.153846	0.175	0.152174	0.099356	0.101648
-2	77	204	1508	1033	304	140	44	60	130	38	2805	461	13	49	239	200	64	27	6	12	27	7	529	63	0.168831	0.240196	0.158488	0.193611	0.210526	0.192857	0.136364	0.2	0.207692	0.184211	0.188592	0.136659
-1	88	313	2073	1465	479	229	68	67	166	65	3966	681	40	171	768	534	226	110	19	19	78	33	1591	258	0.454545	0.546326	0.370478	0.364505	0.471816	0.480349	0.279412	0.283582	0.46988	0.507692	0.40116	0.378855
0	364	1477	9307	6171	2214	1273	366	385	934	319	17861	2945	315	1278	7271	4744	1789	1079	271	311	692	271	14172	2304	0.865385	0.865267	0.78124	0.768757	0.80804	0.847604	0.740437	0.807792	0.740899	0.84953	0.793461	0.782343
+1	435	1751	12618	8641	2319	1006	478	289	762	233	22980	3790	402	1659	11423	7767	2086	895	411	245	624	202	20823	3409	0.924138	0.947459	0.905294	0.898854	0.899526	0.889662	0.859833	0.847751	0.818898	0.866953	0.906136	0.899472
+2	232	1018	9354	6997	2034	650	301	115	613	178	17491	2794	218	941	8702	6488	1867	590	270	96	514	165	16242	2564	0.939655	0.924361	0.930297	0.927255	0.917896	0.907692	0.89701	0.834783	0.838499	0.926966	0.928592	0.917681
+3	125	522	5644	4407	1579	454	166	77	436	130	11008	1723	116	496	5233	4113	1477	410	146	58	375	119	10256	1589	0.928	0.950192	0.927179	0.933288	0.935402	0.903084	0.879518	0.753247	0.860092	0.915385	0.931686	0.922229
+4	74	246	3061	2538	988	316	94	36	324	81	6230	993	70	234	2781	2331	918	295	83	29	257	74	5730	899	0.945946	0.95122	0.908527	0.91844	0.92915	0.933544	0.882979	0.805556	0.79321	0.91358	0.919743	0.905337
+5	24	139	1589	1445	625	202	56	22	218	51	3474	550	21	130	1417	1275	560	184	50	17	178	43	3107	480	0.875	0.935252	0.891756	0.882353	0.896	0.910891	0.892857	0.772727	0.816514	0.843137	0.894358	0.872727
+6	21	71	923	870	388	137	25	19	144	47	2071	339	20	62	783	754	338	121	21	13	100	38	1795	283	0.952381	0.873239	0.848321	0.866667	0.871134	0.883212	0.84	0.684211	0.694444	0.808511	0.866731	0.834808
+7	17	55	633	665	374	132	16	13	174	39	1589	287	13	44	506	530	322	116	12	11	127	33	1298	233	0.764706	0.8	0.799368	0.796992	0.860963	0.878788	0.75	0.846154	0.729885	0.846154	0.816866	0.811847
+8	10	22	319	360	174	77	16	13	88	18	802	160	8	16	232	292	144	65	12	11	64	16	630	127	0.8	0.727273	0.727273	0.811111	0.827586	0.844156	0.75	0.846154	0.727273	0.888889	0.785536	0.79375
+9	8	19	284	240	130	47	8	13	64	26	648	80	7	14	179	161	101	38	3	6	48	21	449	51	0.875	0.736842	0.630282	0.670833	0.776923	0.808511	0.375	0.461538	0.75	0.807692	0.692901	0.6375
+10	6	11	226	259	113	41	18	5	57	11	543	113	1	4	110	146	85	33	7	2	39	10	312	67	0.166667	0.363636	0.486726	0.563707	0.752212	0.804878	0.388889	0.4	0.684211	0.909091	0.574586	0.59292
+11	6	23	230	185	77	33	14	8	41	9	471	83	3	11	75	89	52	25	2	3	27	7	223	32	0.5	0.478261	0.326087	0.481081	0.675325	0.757576	0.142857	0.375	0.658537	0.777778	0.473461	0.385542
+12	4	17	234	171	58	23	16	8	28	8	425	82	2	6	53	52	31	13	1	4	17	5	134	23	0.5	0.352941	0.226496	0.304094	0.534483	0.565217	0.0625	0.5	0.607143	0.625	0.315294	0.280488
+13	4	11	192	152	55	22	6	5	24	8	355	81	2	3	39	38	29	16		2	16	7	109	18	0.5	0.272727	0.203125	0.25	0.527273	0.727273	0	0.4	0.666667	0.875	0.307042	0.222222
+14	1	17	163	148	66	19	10	9	20	5	340	74		5	34	32	33	12	1	3	13	4	98	18	0	0.294118	0.208589	0.216216	0.5	0.631579	0.1	0.333333	0.65	0.8	0.288235	0.243243
NAAT	Tests												Positives												Positivity rate												▲%
	0-4	5-14	15-44	45-64	65-80	>80	Health workers	residents of nursing homes	Hospitalized	Exitus	Higher prevalence	Lower prevalence	0-4	5-14	15-44	45-64	65-80	>80	Health workers	residents of nursing homes	Hospitalized	Exitus	Higher prevalence	Lower prevalence	0-4	5-14	15-44	45-64	65-80	>80	Health workers	residents of nursing homes	Hospitalized	Exitus	Higher prevalence	Lower prevalence	0-4	5-14	15-44	45-64	65-80	>80	Health workers	residents of nursing homes	Hospitalized	Exitus	Higher prevalence	Lower prevalence
-14	10	36	416	340	124	174	152	110	152	63	354	42			5	2	5	11	1	4	13	1	5	1	0	0	0.0120192	0.00588235	0.0403226	0.0632184	0.00657895	0.0363636	0.0855263	0.015873	0.0141243	0.0238095	0	0	0.00649929	0.00147059	-0.0210918	-0.0232184	-0.00657895	-0.0363636	-0.0114522	-0.015873	-0.00336205	-0.0140283
-13	6	44	417	292	146	167	116	113	153	86	332	52			7	2	14	7		5	16	9	3		0	0	0.0167866	0.00684932	0.0958904	0.0419162	0	0.0442478	0.104575	0.104651	0.00903614	0	0	0	-0.0110394	0.00954413	-0.0958904	-0.0419162	0	0.0509903	-0.0591206	-0.104651	-0.0157386	-0.0434783
-12	9	33	415	341	140	194	125	115	167	88	375	70			6	5	9	8		3	10	4	9	5	0	0	0.0144578	0.0146628	0.0642857	0.0412371	0	0.026087	0.0598802	0.0454545	0.024	0.0714286	0	0.0357143	0.00220884	0.0121829	0.0126374	0.023279	0	0.0109501	0.0544055	0.00717703	-0.000210526	0.043956
-11	13	47	521	361	181	229	156	150	213	117	461	77	2	1	12	12	11	19	5	15	22	14	8	1	0.153846	0.0212766	0.0230326	0.033241	0.0607735	0.0829694	0.0320513	0.1	0.103286	0.119658	0.0173536	0.012987	-0.153846	0.00902643	-0.0179044	-0.0221299	-0.0159974	-0.0472551	0.0179487	0.0111111	-0.0487409	-0.042735	-0.0250269	-0.0281653
-10	9	58	486	370	169	180	141	115	164	88	514	88		2	6	16	9	13	4	12	17	12	16	1	0	0.0344828	0.0123457	0.0432432	0.0532544	0.0722222	0.0283688	0.104348	0.103659	0.136364	0.0311284	0.0113636	0	-0.00323276	0.000754758	-0.0022176	-0.0310322	-0.0109977	0.0304547	-0.104348	0.00403377	-0.136364	-0.00812393	-0.00843834
-9	11	66	544	446	164	189	137	143	199	85	560	106	2	1	12	22	11	19	3	17	22	11	18	5	0.181818	0.0151515	0.0220588	0.0493274	0.0670732	0.100529	0.0218978	0.118881	0.110553	0.129412	0.0321429	0.0471698	-0.181818	-0.0151515	0.00847553	-0.0194128	-0.0286116	0.01575	-0.0218978	-0.118881	0.0894472	-0.0241486	-0.015108	0.000294811
-8	19	67	551	459	167	198	140	122	198	89	717	135	1	6	17	23	17	26	4	9	23	11	18	5	0.0526316	0.0895522	0.030853	0.0501089	0.101796	0.131313	0.0285714	0.0737705	0.116162	0.123596	0.0251046	0.037037	0.0307018	-0.0525152	-0.0222816	-0.0264603	-0.0517964	-0.0313131	0.0047619	0.0343376	0.002886	0.00683928	-0.0344386	-0.0353034
-7	18	98	675	486	198	254	139	171	217	133	974	189	2	6	31	34	23	32	2	23	31	24	45	8	0.111111	0.0612245	0.0459259	0.0699588	0.116162	0.125984	0.0143885	0.134503	0.142857	0.180451	0.0462012	0.042328	-0.0694444	-0.0293096	-0.0129589	-0.0331167	-0.0375902	0.00258718	0.054577	-0.00950292	0.0763209	0.00136705	-0.0296608	-0.0221881
-6	25	101	649	504	177	232	189	130	214	106	1109	217	3	22	46	44	26	33	8	22	36	17	45	6	0.12	0.217822	0.0708783	0.0873016	0.146893	0.142241	0.042328	0.169231	0.168224	0.160377	0.0405771	0.0276498	-0.08	-0.182528	-0.0515461	-0.0511025	-0.0323888	-0.0746738	-0.042328	-0.0228893	0.0523639	-0.000377358	-0.0624658	-0.075656
-5	34	137	776	577	192	246	160	187	193	110	1399	225	9	39	119	103	59	47	19	49	49	30	71	15	0.264706	0.284672	0.153351	0.17851	0.307292	0.191057	0.11875	0.262032	0.253886	0.272727	0.0507505	0.0666667	-0.187783	-0.268924	-0.113351	-0.122224	-0.226211	-0.0780134	-0.0631944	-0.229245	0.0227097	-0.172727	-0.152175	-0.0672897
-4	46	179	900	662	233	229	158	148	222	97	1616	268	21	82	250	216	77	72	30	40	72	32	125	16	0.456522	0.458101	0.277778	0.326284	0.330472	0.31441	0.189873	0.27027	0.324324	0.329897	0.0773515	0.0597015	-0.414855	-0.402101	-0.21881	-0.240857	-0.233385	-0.176113	-0.141093	-0.205053	-0.109271	-0.252974	-0.252695	-0.194957
-3	82	330	1236	960	287	267	204	186	200	112	2174	364	62	246	698	511	149	148	89	84	83	57	216	37	0.756098	0.745455	0.564725	0.532292	0.519164	0.554307	0.436275	0.451613	0.415	0.508929	0.099356	0.101648	-0.677666	-0.637021	-0.483843	-0.43728	-0.387477	-0.344848	-0.325163	-0.297767	-0.24	-0.356755	-0.476446	-0.459327
-2	139	556	2069	1482	493	428	302	244	325	140	2805	461	126	504	1664	1181	423	337	230	194	226	100	529	63	0.906475	0.906475	0.804253	0.796896	0.858012	0.787383	0.761589	0.795082	0.695385	0.714286	0.188592	0.136659	-0.737644	-0.666279	-0.645765	-0.603285	-0.647486	-0.594526	-0.625226	-0.595082	-0.487692	-0.530075	-0.631915	-0.678335
-1	366	1351	5560	3996	1694	1393	618	536	1215	488	3966	681	358	1313	5238	3755	1573	1275	562	468	1045	414	1591	258	0.978142	0.971873	0.942086	0.93969	0.928571	0.915291	0.909385	0.873134	0.860082	0.848361	0.40116	0.378855	-0.523597	-0.425547	-0.571609	-0.575185	-0.456755	-0.434941	-0.629973	-0.589552	-0.390203	-0.340668	-0.541084	-0.555264
0	280	986	5125	3615	1238	946	540	303	885	338	17861	2945	269	958	4893	3432	1175	832	511	261	759	279	14172	2304	0.960714	0.971602	0.954732	0.949378	0.949111	0.879493	0.946296	0.861386	0.857627	0.825444	0.793461	0.782343	-0.0953297	-0.106335	-0.173492	-0.180621	-0.141072	-0.0318885	-0.205859	-0.0535939	-0.116728	0.024086	-0.156098	-0.159157
+1	180	651	3798	2691	917	563	389	177	598	176	22980	3790	165	627	3640	2582	868	524	372	158	541	159	20823	3409	0.916667	0.963134	0.958399	0.959495	0.946565	0.930728	0.956298	0.892655	0.904682	0.903409	0.906136	0.899472	0.00747126	-0.015675	-0.0531051	-0.0606403	-0.0470392	-0.0410662	-0.0964656	-0.0449045	-0.0857846	-0.0364563	-0.0484772	-0.0590102
+2	137	446	2626	1913	758	387	216	109	491	143	17491	2794	130	426	2480	1827	727	347	202	95	427	128	16242	2564	0.948905	0.955157	0.944402	0.955044	0.959103	0.896641	0.935185	0.87156	0.869654	0.895105	0.928592	0.917681	-0.00924994	-0.0307955	-0.0141049	-0.0277899	-0.0412071	0.0110515	-0.0381752	-0.036777	-0.0311546	0.0318614	-0.0203994	-0.0211149
+3	107	305	1874	1414	558	297	135	68	402	108	11008	1723	100	289	1780	1318	521	252	122	55	337	90	10256	1589	0.934579	0.947541	0.94984	0.932107	0.933692	0.848485	0.903704	0.808824	0.838308	0.833333	0.931686	0.922229	-0.00657944	0.00265059	-0.0226606	0.00118045	0.0017104	0.0545989	-0.0241856	-0.0555768	0.0217833	0.0820513	-0.00501622	-0.00514563
+4	61	197	1315	1127	470	218	95	45	344	82	6230	993	55	188	1253	1064	440	178	86	37	291	67	5730	899	0.901639	0.954315	0.952852	0.944099	0.93617	0.816514	0.905263	0.822222	0.84593	0.817073	0.919743	0.905337	0.0443066	-0.00309521	-0.0443251	-0.0256597	-0.00702042	0.117031	-0.0222844	-0.0166667	-0.0527204	0.0965071	-0.0192769	-0.027512
+5	36	113	976	882	432	234	80	76	346	92	3474	550	32	105	899	825	401	206	62	54	294	80	3107	480	0.888889	0.929204	0.921107	0.935374	0.928241	0.880342	0.775	0.710526	0.849711	0.869565	0.894358	0.872727	-0.0138889	0.00604826	-0.0293507	-0.0530212	-0.0322407	0.0305492	0.117857	0.062201	-0.0331972	-0.026428	-0.0313845	-0.0385809
+6	31	97	920	876	407	224	97	42	341	72	2071	339	31	93	842	806	383	193	79	35	300	61	1795	283	1	0.958763	0.915217	0.920091	0.941032	0.861607	0.814433	0.833333	0.879765	0.847222	0.866731	0.834808	-0.047619	-0.0855234	-0.0668967	-0.0534247	-0.0698979	0.0216045	0.025567	-0.149123	-0.185321	-0.0387116	-0.0523278	-0.0837964
+7	19	54	885	777	323	169	160	45	289	49	1589	287	18	49	789	706	304	148	136	36	254	43	1298	233	0.947368	0.907407	0.891525	0.908623	0.941176	0.87574	0.85	0.8	0.878893	0.877551	0.816866	0.811847	-0.182663	-0.107407	-0.0921573	-0.11163	-0.0802139	0.00304823	-0.1	0.0461538	-0.149008	-0.0313972	-0.0890746	-0.0854638
+8	9	50	991	727	243	128	241	43	229	49	802	160	9	47	856	626	220	102	190	29	188	41	630	127	1	0.94	0.863774	0.861073	0.90535	0.796875	0.788382	0.674419	0.820961	0.836735	0.785536	0.79375	-0.2	-0.212727	-0.136501	-0.0499618	-0.0777636	0.0472808	-0.0383817	0.171735	-0.093688	0.0521542	-0.0801766	-0.0733195
+9	8	37	1410	973	270	146	476	49	251	52	648	80	7	29	1181	832	234	134	382	42	212	47	449	51	0.875	0.783784	0.837589	0.855087	0.866667	0.917808	0.802521	0.857143	0.844622	0.903846	0.692901	0.6375	0	-0.0469417	-0.207307	-0.184254	-0.0897436	-0.109298	-0.427521	-0.395604	-0.0946215	-0.0961538	-0.155418	-0.220259
+10	8	41	1502	1060	229	149	519	60	233	36	543	113	7	36	1215	889	198	134	408	51	198	32	312	67	0.875	0.878049	0.808921	0.838679	0.864629	0.899329	0.786127	0.85	0.849785	0.888889	0.574586	0.59292	-0.708333	-0.514412	-0.322196	-0.274973	-0.112416	-0.0944508	-0.397238	-0.45	-0.165575	0.020202	-0.258263	-0.222148
+11	13	50	1386	991	250	126	408	57	190	38	471	83	10	39	1116	773	206	99	306	45	150	26	223	32	0.769231	0.78	0.805195	0.78002	0.824	0.785714	0.75	0.789474	0.789474	0.684211	0.473461	0.385542	-0.269231	-0.301739	-0.479108	-0.298939	-0.148675	-0.0281385	-0.607143	-0.414474	-0.130937	0.0935673	-0.326712	-0.39422
+12	4	33	1161	888	215	133	338	65	165	28	425	82	4	24	889	710	184	108	277	42	139	24	134	23	1	0.727273	0.765719	0.79955	0.855814	0.81203	0.819527	0.646154	0.842424	0.857143	0.315294	0.280488	-0.5	-0.374332	-0.539223	-0.495456	-0.321331	-0.246813	-0.757027	-0.146154	-0.235281	-0.232143	-0.469491	-0.524558
+13	6	26	1178	873	220	187	341	102	212	34	355	81	5	16	877	673	178	154	243	80	172	27	109	18	0.833333	0.615385	0.744482	0.770905	0.809091	0.823529	0.71261	0.784314	0.811321	0.794118	0.307042	0.222222	-0.333333	-0.342657	-0.541357	-0.520905	-0.281818	-0.0962567	-0.71261	-0.384314	-0.144654	0.0808824	-0.450278	-0.571462
+14	3	21	965	746	205	201	281	84	197	48	340	74	1	17	682	567	172	161	190	67	155	39	98	18	0.333333	0.809524	0.706736	0.760054	0.839024	0.800995	0.676157	0.797619	0.786802	0.8125	0.288235	0.243243	-0.333333	-0.515406	-0.498147	-0.543837	-0.339024	-0.169416	-0.576157	-0.464286	-0.136802	-0.0125	-0.457439	-0.511057
